# Supplementary material for: Primary School Educators’ Perspectives and Experiences of Nature-Based Play and Learning and Its Benefits, Barriers, and Enablers: A Qualitative Descriptive Study
Source: Int J Environ Res Public Health. 2022 Mar 8;19(6):3179. doi: 10.3390/ijerph19063179 (PMC8954476; doi:10.3390/ijerph19063179)
Supplement: Supplementary file 1 [file ijerph-19-03179-s001.zip]

Archive with 2 entries (2 files):
- Supplementary Materials S1 COREQ Checklist.pdf
- Supplementary Materials S2 Interview guide.pdf
